# Supplementary material for: Temporal Appearance of Enhanced Innate Anxiety in Alzheimer Model Mice
Source: Biomedicines. 2023 Jan 18;11(2):262. doi: 10.3390/biomedicines11020262 (PMC9953677; doi:10.3390/biomedicines11020262)
Supplement: Supplementary file 1 [file biomedicines-11-00262-s001.zip]

Archive with 1 entries (1 files):
- biomedicines-2095496-supplementary.pdf
